# Supplementary material for: From Classical Genetics to Quantitative Genetics to Systems Biology: Modeling Epistasis
Source: PLoS Genet. 2008 Mar 14;4(3):e1000029. doi: 10.1371/journal.pgen.1000029 (PMC2265472; doi:10.1371/journal.pgen.1000029)
Supplement: Figure S6 — Distributions of Best-fit Models at Varying Significance Thresholds (0.28 MB XLS) [file pgen.1000029.s006.xls]

## Sheet: All Plots
		Before Aggregation						After Aggregation

## Sheet: pufApkaC
Before	Aggregation
	0.1	0.05	0.01	0.005	0.001
Model 1	110	97	64	65	38
Model 2	185	174	146	111	65
Model 3	204	217	195	171	108
Model 4	88	65	26	21	7
Model 5	158	128	86	70	37
Model 6	194	157	84	58	26
Model 7	217	131	52	33	10
Model 8	391	578	894	1018	1256
After	Aggregation
	0.1	0.05	0.01	0.005	0.001
Model 1	56	55	43	36	20
Model 2	323	371	432	430	326
Model 3	122	142	137	119	96
Model 4	156	127	80	60	25
Model 5	72	53	34	25	17
Model 6	384	326	231	190	130
Model 7	251	183	62	45	20
Model 8	183	290	528	642	913

## Sheet: pufAyakA
Before	Aggregation
Level =	0.1	0.05	0.01	0.005	0.001
Model 1	247	225	160	134	70
Model 2	211	185	115	103	50
Model 3	76	71	42	30	20
Model 4	107	71	38	25	10
Model 5	87	63	15	10	5
Model 6	114	80	36	24	9
Model 7	139	86	29	22	6
Model 8	566	766	1112	1199	1377
After	Aggregation
Level =	0.1	0.05	0.01	0.005	0.001
Model 1	95	95	53	44	29
Model 2	162	171	166	167	149
Model 3	79	83	83	70	59
Model 4	69	44	23	18	2
Model 5	51	31	13	12	7
Model 6	532	508	424	369	256
Model 7	261	180	74	47	16
Model 8	298	435	711	820	1029

## Sheet: regApkaR
Before	Aggregation
Level =	0.1	0.05	0.01	0.005	0.001
Model 1	142	95	43	28	14
Model 2	127	90	40	21	9
Model 3	56	39	15	7	3
Model 4	38	28	9	9	4
Model 5	84	60	14	8	5
Model 6	41	22	8	3	1
Model 7	91	47	19	13	4
Model 8	968	1166	1399	1458	1507
After	Aggregation
Level =	0.1	0.05	0.01	0.005	0.001
Model 1	84	53	23	17	5
Model 2	148	87	26	17	5
Model 3	71	50	15	6	1
Model 4	20	11	7	2	1
Model 5	43	25	8	5	3
Model 6	69	34	6	1	0
Model 7	42	22	2	2	1
Model 8	1070	1265	1460	1497	1531
